# Supplementary material for: Targeting miR‐34a/Pdgfra interactions partially corrects alveologenesis in experimental bronchopulmonary dysplasia
Source: EMBO Mol Med. 2019 Feb 15;11(3):e9448. doi: 10.15252/emmm.201809448 (PMC6404112; doi:10.15252/emmm.201809448)
Supplement: Supplementary file 2 — Source Data for Appendix [file EMMM-11-e9448-s004.zip]

Archive with 4 entries (3 files):
- EMM-2018-09448-V3_SDataAppendixFigs/
- EMM-2018-09448-V3_SDataAppendixFigs/EMM-2018-09448-V3_SData_FigS14.pdf
- EMM-2018-09448-V3_SDataAppendixFigs/EMM-2018-09448-V3_SData_FigS6.pdf
- EMM-2018-09448-V3_SDataAppendixFigs/EMM-2018-09448-V3_SData_FigS9.pdf
